# Supplementary material for: Distinction Between Aspergillus oryzae and Aflatoxigenic Aspergillus flavus by Rapid PCR Method Based on the Comparative Sequence Analysis of the Aflatoxin Biosynthesis Gene Cluster
Source: J Fungi (Basel). 2025 Dec 23;12(1):10. doi: 10.3390/jof12010010 (PMC12842993; doi:10.3390/jof12010010)
Supplement: Supplementary file 1 [file jof-12-00010-s001.zip › Revised Supplementary Tables.xlsx]

## Sheet: Table S1
Table S1. Sequence variations of ABGC-targeting primser sets designed in this study.
Target region on ABGC	Primer	Sequence (5' - 3')3	Sequence variation4	No. of strains showing variations		Nucleotide position (bp)	Expected size of PCR product (bp)
				A. flavus	A. oryzae		Non-aflatoxigenic strains		Aflatoxigenic strains
aflYe	YE1	CATGTGCATCACGGCATGAG	13G>T	2	0	304 - 621	318	318	318
	YE2	ATAACCAGCGGTTCTGCCAA	4A>G	12	0
			15T>A	1	0
aflC-alfT	CT1	TGTGTCGGGGACCTCTATGT	7delG	2	0	70,774 - 72,500	ND	1406	1727
			11A>C	3	0
	CT2	CCCTCCCTGTGTGATGTGTC	8T>C	2	0
aflU-aflF	UF1	CAACTGCTCGACTGTCGTCT	CAA>AAT	1	0	74,498 - 76,669	ND	1605	2172
			CAACT>AATAA	1	0
	UF2	GAATTGGCTTCGCTCCCTCT	5T>C	6	0
			11C>T	10	0
AFLA_139451	E1	AGGCTCTGGGATCAAAGCTC	18C>T	> 1005	36	77,621 - 77,942	ND	322	322
	E2	TAGCGCTGGCATTGAAACAG	18C>G	2	0
			9G>A, 13T>G	2	0
	E112	GCAGGAGGCTCTGGGATC	-	-	-	77,615 - 77,920	ND	306	306
	E222	CGTGAAGACAACAATGTGCT	-	-	-
1AFLA_13945 (EED51179.1 for A. oryzae RIB40) is a hypothetical protein coding gene located at the 3'-end of the aflatoxin biosynthesis gene cluster of A. flavus NRRL3357.
2iPCR analysis on 482 genomes of A. flavus using the E1 and E2 primer set showed sequence variations among over 100 strains of A. flavus. Therefore, we additionally designed E11 and E22 primer pair targeting the AFLA_13945 gene of A. flavus.
3Positions where variations exist in some strains in the primser sequence are highlighted in red.
4Description of sequence variations is written according to the HGVS nomenclature [92]; ">" indicates substitution and "del" indicates deletion.
5The C to T substitution at position 18 of the E1 primer is found in over 100 strains of A. flavus.
6The C to T substitution at position 18 of the E1 primer is found in three strains of A. oryzae; KYI32, KJJ4b, and AS3.863.

## Sheet: Table S2
Table S2. Comparison of 35 genes of aflatoxin biosynthesis gene clusters of 30 strains of Aspergillus section Flavi.
No.	Species	Strain	Deletion type1	Aflatoxin production2	Aflatoxin bionsynthesis gene cluster3
					aflYe	aflYd	aflYc	aflYb	aflYa	aflY	aflX	aflW	aflV	aflK	aflQ	aflP	aflO	aflI	aflLa	aflL	aflG	aflNa	aflN	aflMa	aflM	aflE	aflJ	aflH	aflS	aflR	aflB	aflA	aflD	aflCa	aflC	aflT	aflU	aflF	AFLA_ 139454
					orf	sugR	glcA	hxtA	nadA	hypA	ordB	moxY	cypX	vbs	ordA	omtA	omtB	avfA	hypB	verB	avnA	hypD	verA	hypE	ver-1	norA	estA	adhA	aflJ	apa-2	fas-1	fas-2	nor-1	hypC	pksA	aflT	cypA	norB
1	A. oryzae	KSS2	II	ND	O	O	O	O	ψ	O	O	O	O	O	O	O	O	ψ	O	ψ	O	O	O	O	O	O	O	O	O	O	O	ψ	O	O	O	ψ	ψ	ψ	O
2		RIB40	II	ND	O	O	O	O	ψ	O	O	O	O	O	O	O	O	ψ	ψ	O	O	O	O	O	O	ψ	O	O	O	O	O	O	O	O	O	ψ	ψ	ψ	O
3		SRCM101975	II	NT	O	O	O	ψ	ψ	O	O	O	O	O	O	O	O	ψ	ψ	O	O	O	O	O	O	O	O	O	O	O	O	O	O	O	O	ψ	ψ	ψ	O
4		SRCM101989	II	NT	O	O	O	ψ	ψ	O	O	O	O	O	O	O	O	ψ	ψ	O	ψ	O	O	ψ	O	O	O	ψ	O	O	O	ψ	O	O	O	ψ	ψ	ψ	O
5		KDG21	II	ND	O	O	O	O	ψ	O	O	O	O	O	O	O	O	ψ	ψ	O	O	O	O	O	O	O	O	O	O	O	O	O	O	O	O	ψ	ψ	ψ	O
6		AS3.951	II	NT	O	O	O	O	ψ	O	O	O	O	O	O	O	O	ψ	ψ	O	O	O	O	O	O	ψ	O	O	O	O	O	O	O	O	O	ψ	ψ	ψ	O
7		100-8	II	ND	O	O	O	O	ψ	O	O	O	O	O	O	O	O	ψ	ψ	O	O	O	O	O	O	O	O	O	O	O	O	O	O	O	O	ψ	ψ	ψ	O
8		3.042	II	ND	O	O	O	O	ψ	O	O	O	O	O	O	O	O	ψ	ψ	O	O	O	O	O	O	O	O	O	O	O	O	O	O	O	O	ψ	ψ	ψ	O
9		AS3.863	II	NT	O	O	O	O	ψ	O	O	O	O	O	O	O	O	ψ	ψ	O	O	O	O	O	O	ψ	O	O	O	O	O	O	O	O	O	ψ	ψ	ψ	O
10	A. flavus	54-2	I	ND	O	O	O	O	ψ	O	O	O	O	ψ	O	O	O	ψ	O	ψ	O	O	O	O	O	O	O	O	O	O	O	ψ	O	O	O	O	O	O	O
11		ATCC22546	I	AFB	O	O	O	O	ψ	O	O	O	O	O	O	O	O	ψ	O	ψ	O	O	O	O	O	O	O	O	O	O	O	O	O	O	O	O	O	O	O
12		78-6	I	ND	O	O	O	O	ψ	O	ψ	O	O	O	O	O	O	O	O	O	O	O	O	O	O	O	O	O	O	O	O	ψ	O	O	O	ψ	ψ	O	O
13		AF70	I	AFB	O	O	O	O	ψ	O	O	O	O	O	O	O	O	ψ	O	ψ	O	O	O	O	O	O	O	O	O	O	O	O	O	O	O	ψ	-	-	O
14		KSW16	I	AFB	O	O	O	O	ψ	O	O	O	O	O	O	O	O	O	O	O	O	O	O	O	O	O	O	O	O	O	O	O	O	O	O	ψ	ψ	-	O
15		NRRL3357	I	AFB	O	O	O	O	ψ	O	O	O	O	O	O	O	O	O	O	O	O	O	O	O	O	O	O	O	O	O	O	O	O	O	O	O	O	O	O
16		3-2	I	AFB	O	O	O	O	ψ	ψ	O	O	O	O	ψ	O	O	O	O	O	O	O	O	O	O	O	O	ψ	O	O	O	O	O	O	O	O	O	O	O
17		206-4	I	AFB	O	O	O	O	ψ	O	O	O	O	O	O	O	O	O	O	O	O	O	O	O	O	ψ	O	O	O	O	O	O	O	O	O	O	ψ	O	O
18		72-5	I	AFB	O	O	O	O	ψ	O	O	O	O	O	O	O	O	O	O	O	O	O	O	O	O	O	O	ψ	O	ψ	O	O	O	O	O	O	O	O	O
19		79-2	I	AFB	O	O	O	O	ψ	O	O	O	O	O	O	O	O	O	O	O	ψ	O	O	O	O	ψ	O	O	O	O	O	O	O	O	O	O	ψ	O	O
20	A. oryzae	KYI32	I	ND	O	O	O	O	ψ	O	O	O	O	O	O	O	O	ψ	O	ψ	O	O	O	O	O	O	O	O	O	O	O	O	O	O	O	ψ	O	O	O
21		KJJ4b	I	ND	O	O	O	O	ψ	O	O	ψ	O	O	O	O	O	ψ	O	O	O	O	O	O	O	O	O	O	O	O	O	O	O	O	O	O	ψ	-	O
22	A. sojae	NBRC4239	I	ND	O	O	O	O	ψ	O	O	O	O	O	O	O	O	ψ	O	ψ	O	O	O	O	O	O	O	ψ	O	ψ	O	O	O	O	ψ	O	O	O	O
23		NRRL1989	I	ND	O	O	O	O	ψ	O	O	O	O	O	O	O	O	ψ	O	ψ	O	O	O	O	O	O	O	O	O	ψ	O	O	O	O	ψ	O	O	O	O
24	A. parasiticus	SU-1 (LINZ)	I	AFB, AFG	O	O	O	O	ψ	O	O	O	O	O	O	O	O	ψ	O	ψ	O	O	O	O	O	O	ψ	ψ	ψ	ψ	O	O	O	O	O	O	O	O	O
25		SU-1 (JCVI)	I	AFB, AFG	O	O	O	O	ψ	O	O	O	O	O	O	O	O	ψ	O	ψ	O	O	O	O	O	O	ψ	ψ	O	O	O	ψ	O	O	O	O	O	O	O
26		68-5	I	AFB, AFG	O	O	O	O	ψ	O	ψ	ψ	ψ	O	ψ	O	O	ψ	O	ψ	O	O	ψ	O	O	O	O	O	O	ψ	ψ	ψ	O	O	ψ	O	O	O	O
27	A. oryzae	KBP3	III	ND	O	O	O	O	ψ	O	O	O	O	O	O	O	O	O	O	O	O	O	O	O	O	-	-	-	-	-	-	-	-	-	-	-	-	-	-
28		BCC7051	III	ND	O	O	O	O	ψ	O	O	O	O	O	O	O	O	O	O	O	O	O	O	O	O	-	-	-	-	-	-	-	-	-	-	-	-	-	-
29		RIB326	VI	ND	O	O	O	O	ψ	O	O	O	O	O	-	-	-	-	-	-	-	-	-	-	-	-	-	-	-	-	-	-	-	-	-	-	-	-	-
30	A. flavus	26-3	V	ND	O	O	O	ψ	-	-	-	-	-	-	-	-	-	-	-	-	-	-	-	-	-	-	-	-	-	-	-	-	-	-	-	-	-	-	-
1The cluster deletion types of the strains were determined according to Figure 2a.
2AFB, aflatoxin B production; AFG, aflatoxin G production; ND, not detected; NT, not tested.
3O: Genome of each strain includes this gene; -: Genome of each strain does not include this gene; ψ: Genome of each strain includes the gene, of which one-third has been deleted or pseudogenized.
4AFLA_13945 (EED51179.1 for A. oryzae RIB40) is a hypothetical protein coding gene located at the 3' end of the aflatoxin biosynthesis gene cluster of A. flavus NRRL3357.

## Sheet: Table S3
Table S3. PCR analysis using ABGC-targeting primer sets for 8 reference strains of Aspergillus section Flavi and 9 strains of A. flavus and 108 strains of A. oryzae isolated from nuruk.
No.	Species (No. of strains)		Strain	Aflatoxin production (ppb)1	Size of the PCR product (kb)				PCR pattern2
					Start (YE1 - YE2)	CT region (CT1 - CT2)	UF region (UF1 - UF2)	End (E1 - E2)
1	Reference strain (8)	A. oryzae (2)	RIB40	ND	0.3	1.4	1.6	0.3	AO1
2			RIB128	ND	0.3	1.4	1.6	0.3	AO1
3		A. flavus (2)	ATCC22546	296.522	0.3	1.7	2.2	0.3	AF2
4			NRRL3357	309.741	0.3	1.7	2.2	0.3	AF2
5		A. sojae (2)	NBRC4239	ND	0.3	1.7	3.1	0.3	-
6			NRRL1989	ND	0.3	1.7	3.1	0.3	-
7		A. parasiticus (2)	ATCC22789	275.395	0.3	1.7	3.1	0.3	-
8			SU-1	198.883	0.3	1.7	3.1	0.3	-
9	Nuruk isolate (117)	A. flavus (9)	DG2-14	123.435	0.3	1.7	2.2	0.3	AF2
10			KSW16	195.367	0.3	1.7	1.6	0.3	AF1
11			M9-3	83.4494	0.3	1.7	2.2	0.3	AF2
12			SW1-3	70.7364	0.3	1.7	2.2	0.3	AF2
13			SW1-7	22.8182	0.3	1.7	2.2	0.3	AF2
14			SW2-2	201.343	0.3	1.7	2.2	0.3	AF2
15			SW2-8	206.559	0.3	1.7	2.2	0.3	AF2
16			YI1-5	279.738	0.3	1.7	2.2	0.3	AF2
17			YI2-2	273.823	0.3	1.7	2.2	0.3	AF2
18		A. oryzae (108)	CN2-1	ND	0.3	-	-	-	AO2
19			CN4-3	ND	0.3	1.7	1.6	0.3	AF1
20			CN5-1	ND	0.3	-	-	-	AO2
21			CN5-2	ND	0.3	1.4	1.6	0.3	AO1
22			CN5-3	ND	0.3	1.4	1.6	0.3	AO1
23			CN5-5	ND	0.3	1.4	1.6	0.3	AO1
24			CN5-15	ND	0.3	1.4	1.6	0.3	AO1
25			CN6-4	ND	0.3	-	-	-	AO2
26			CN13-7	ND	0.3	1.4	1.6	0.3	AO1
27			CN14-3	ND	0.3	-	-	-	AO2
28			CN16-8	ND	0.3	-	-	-	AO2
29			DG2-5	ND	0.3	-	-	-	AO2
30			DG2-7	ND	0.3	-	-	-	AO2
31			DG2-8	ND	0.3	-	-	-	AO2
32			DG2-12	ND	0.3	-	-	-	AO2
33			HS1-1	ND	0.3	1.4	1.6	0.3	AO1
34			HS1-6	ND	0.3	-	-	-	AO2
35			HS1-7	ND	0.3	1.4	1.6	0.3	AO1
36			HS1-9	ND	0.3	1.4	1.6	0.3	AO1
37			JC1-6	ND	0.3	1.4	1.6	0.3	AO1
38			JJ1s-BD	ND	0.3	1.4	1.6	0.3	AO1
39			JJ2-2	ND	0.3	-	-	-	AO2
40			JJ2-3	ND	0.3	-	-	-	AO2
41			JJ2-12	ND	0.3	-	-	-	AO2
42			JJ2-13	ND	0.3	-	-	-	AO2
43			JJ2-14	ND	0.3	-	-	-	AO2
44			JJ2-15	ND	0.3	-	-	-	AO2
45			JJ3-8	ND	0.3	-	-	-	AO2
46			JJ4-1	ND	0.3	-	-	-	AO2
47			JJ4-2	ND	0.3	-	-	-	AO2
48			JJ4-6	ND	0.3	-	-	-	AO2
49			JJ4-7	ND	0.3	1.7	1.6	0.3	AF1
50			JJ4-9	ND	0.3	-	-	-	AO2
51			JJ4-10	ND	0.3	1.7	1.6	0.3	AF1
52			JJ4-11	ND	0.3	-	-	-	AO2
53			JJ4-C	ND	0.3	-	-	-	AO2
54			JJ4-F	ND	0.3	-	-	-	AO2
55			JJ4-G	ND	0.3	-	-	-	AO2
56			JJ4R-b	ND	0.3	-	-	-	AO2
57			JJ4R-B	ND	0.3	1.7	1.6	0.3	AF1
58			JJ4R-E	ND	0.3	-	-	-	AO2
59			JJ12-5	ND	0.3	-	-	-	AO2
60			JJ13-1	ND	0.3	-	-	-	AO2
61			JJ14-1	ND	0.3	-	-	-	AO2
62			JJ14-4	ND	0.3	-	-	-	AO2
63			JJ14-6	ND	0.3	-	-	-	AO2
64			JJ14-7	ND	0.3	-	-	-	AO2
65			JJBP-G3-1	ND	0.3	-	-	-	AO2
66			JJDM B	ND	0.3	-	-	-	AO2
67			JJDM-C	ND	0.3	1.4	1.6	0.3	AO1
68			JJDM-F	ND	0.3	1.4	1.6	0.3	AO1
69			JJIM-A	ND	0.3	1.4	1.6	0.3	AO1
70			JJIM-B	ND	0.3	1.4	1.6	0.3	AO1
71			JJIM-B1,2	ND	0.3	-	-	-	AO2
72			JJIM-C1,2	ND	0.3	-	-	-	AO2
73			JJSP-b1	ND	0.3	1.4	1.6	0.3	AO1
74			JJSP-E1	ND	0.3	1.4	1.6	0.3	AO1
75			JS2-7	ND	0.3	1.4	1.6	0.3	AO1
76			JS2-8	ND	0.3	1.4	1.6	0.3	AO1
77			KBP3	ND	0.3	-	-	-	AO2
78			KDG21	ND	0.3	1.4	1.6	0.3	AO1
79			KJJ4b	ND	0.3	1.7	1.6	0.3	AF1
80			KSS2	ND	0.3	1.4	1.6	0.3	AO1
81			KYI32	ND	0.3	1.7	2.2	0.3	AF2
82			M8-6	ND	0.3	1.4	1.6	0.3	AO1
83			NB12	ND	0.3	1.4	1.6	0.3	AO1
84			PH1-12	ND	0.3	-	-	-	AO2
85			SHSC-H3	ND	0.3	-	-	-	AO2
86			SW1-1	ND	0.3	1.4	1.6	0.3	AO1
87			SW1-8	ND	0.3	1.7	1.6	0.3	AF1
88			SW1-11G	ND	0.3	1.4	1.6	0.3	AO1
89			SW1-11Y	ND	0.3	1.7	1.6	0.3	AF1
90			SW1-12	ND	0.3	1.4	1.6	0.3	AO1
91			SW2-1	ND	0.3	1.4	1.6	0.3	AO1
92			SW2-5	ND	0.3	-	-	-	AO2
93			SW3-3	ND	0.3	-	-	-	AO2
94			SW6-2	ND	0.3	-	-	-	AO2
95			SW6-3	ND	0.3	-	-	-	AO2
96			SW6-4	ND	0.3	-	-	-	AO2
97			SW6-6	ND	0.3	1.4	1.6	0.3	AO1
98			SW7-5	ND	0.3	1.4	1.6	0.3	AO1
99			SW7-6	ND	0.3	1.4	1.6	0.3	AO1
100			SW7-7	ND	0.3	1.4	1.6	0.3	AO1
101			SW7-9	ND	0.3	-	-	-	AO2
102			SW8-2	ND	0.3	-	-	-	AO2
103			SW8-4	ND	0.3	-	-	-	AO2
104			SW8-10	ND	0.3	1.4	1.6	0.3	AO1
105			SW9-1	ND	0.3	-	-	-	AO2
106			SW9-4	ND	0.3	1.4	1.6	0.3	AO1
107			SW9-6	ND	0.3	-	-	-	AO2
108			SW10-2	ND	0.3	1.4	1.6	0.3	AO1
109			SW10-5	ND	0.3	-	-	-	AO2
110			SW11-2	ND	0.3	-	-	-	AO2
111			SW11-5	ND	0.3	-	-	-	AO2
112			SW11-6	ND	0.3	-	-	-	AO2
113			SW11-7	ND	0.3	-	-	-	AO2
114			YH-B	ND	0.3	-	-	-	AO2
115			YI1-2	ND	0.3	-	-	-	AO2
116			YI1-3	ND	0.3	1.4	1.6	0.3	AO1
117			YI1-8	ND	0.3	-	-	-	AO2
118			YI2-1	ND	0.3	1.7	1.6	0.3	AF1
119			YI2-3	ND	0.3	-	-	-	AO2
120			YI2-8	ND	0.3	-	-	-	AO2
121			YI3-1	ND	0.3	1.4	1.6	0.3	AO1
122			YI3-4	ND	0.3	-	-	-	AO2
123			YI3-5	ND	0.3	-	-	-	AO2
124			YI3-7	ND	0.3	-	-	-	AO2
125			YY1-4	ND	0.3	-	-	-	AO2
1ND, not detected.
2The PCR patterns of each strain were determined according to Fig. 4.

## Sheet: Table S4
Table S4. In silico PCR analysis using ABGC-targeting primer sets for the 116 genomes of A. oryzae in the GenBank database.
No.	Strain	GenBank ID	PCR pattern1	Predicted PCR product size for the ABGC (bp)				SNPs in the cyp51A gene at2				Predicted species3
				Start (YE1 - YE2)	CT region (CT1 - CT2)	UF region (UF1 - UF2)	End (E1 - E2)	613	1083	1386	1389
1	3.042	GCA_022023715.1	AO1	318	1406	1585	322	A	T	T	A	A. oryzae
2	3.042	GCA_000269785.2	AO1	318	1406	1590	322	A	T	T	A	A. oryzae
3	100-8	GCA_000691885.1	AO1	318	1406	1558	322	A	T	T	A	A. oryzae
4	14160	GCA_019097755.1	AO2	318	-	-	-	G	T	T	A	ND
5	AS 3.863	GCA_000278425.1	AO1	318	1406	1605	322	G	C	C	G	A. flavus
6	AS 3.951	GCA_000278405.1	AO1	318	1406	1605	322	A	T	T	A	A. oryzae
7	BCC7051	GCA_002007945.1	AO2	318	-	-	-	G	C	C	G	A. flavus
8	BP2-1	GCA_004353305.1	AO2	318	-	-	-	A	T	T	A	A. oryzae
9	KBP3	GCA_008032055.1	AO2	318	-	-	-	G	C	C	G	A. flavus
10	KDG21	GCA_018140735.1	AO1	318	1406	1607	322	G	C	C	G	A. flavus
11	KDM1	GCA_039654725.1	AO2	318	-	-	-	A	T	T	A	A. oryzae
12	KG15	GCA_013407045.2	AO2	318	-	-	-	A	T	T	A	A. oryzae
13	KJJ4b	GCA_018140755.1	AF1	318	1665	1586	322	A	T	T	A	A. oryzae
14	KSS2	GCA_008032255.1	AO1	318	1406	1586	322	G	C	C	G	A. flavus
15	KYI32	GCA_043290115.1	AF2	318	1727	2172	322	G	C	C	G	A. flavus
16	LBM 30007	GCA_022023695.1	AO2	318	-	-	-	G	C	C	G	A. flavus
17	LBM 30008	GCA_022023705.1	AO2	318	-	-	-	A	T	T	A	A. oryzae
18	MA1	GCA_025738265.1	AO2	318	-	-	-	A	T	T	A	A. oryzae
19	NBRC 4078	GCA_030270465.1	AO2	318	-	-	-	A	T	T	A	A. oryzae
20	NBRC 4079	GCA_030270485.1	AO2	318	-	-	-	A	T	T	A	A. oryzae
21	NBRC 4191	GCA_030270505.1	AO2	318	-	-	-	G	C	C	G	A. flavus
22	NBRC 4228	GCA_030270525.1	AO2	318	-	-	-	G	C	C	G	A. flavus
23	NBRC 4377	GCA_030270545.1	AO2	318	-	-	-	G	C	C	G	A. flavus
24	NRRL1911	GCA_034768135.1	AO1*	318	1406	-	322	A	T	T	A	A. oryzae
25	NRRL2218	GCA_034768115.1	AO1	318	1406	1586	322	A	T	T	A	A. oryzae
26	NRRL3483	GCA_034767915.1	AO2	318	-	-	-	G	C	C	G	A. flavus
27	NRRL5592	GCA_034767935.1	AO2	318	-	-	-	A	T	T	A	A. oryzae
28	NRRL6574	GCA_034767895.1	AO1	318	1406	1586	322	G	C	C	G	A. flavus
29	NRRL32614	GCA_034768095.1	AO1	318	1406	1586	322	A	T	T	A	A. oryzae
30	NRRL35890	GCA_034767955.1	AO2	318	-	-	-	A	T	T	A	A. oryzae
31	RIB40	GCA_000965245.1	AO1	318	1406	1602	322	A	T	T	A	A. oryzae
32	RIB326	GCA_000320905.1	AO2	318	-	-	-	-	-	-	-	UK
33	SRCM101975	GCA_002214955.1	AO1	318	1406	1598	322	G	C	C	G	A. flavus
34	SRCM101989	GCA_002214965.1	AO1	318	1406	1598	322	G	C	C	G	A. flavus
35	TK-1	GCA_009684795.1	AO2	318	-	-	-	G	T	T	A	ND
36	TK-2	GCA_009684815.1	AO2	318	-	-	-	G	T	T	A	ND
37	TK-3	GCA_009684835.1	AO1	318	1406	1591	322	A	T	T	A	A. oryzae
38	TK-4	GCA_009684855.1	AO1	318	1406	1591	322	A	T	T	A	A. oryzae
39	TK-5	GCA_009684875.1	AO1	318	1406	1586	322	G	C	C	G	A. flavus
40	TK-6	GCA_009684895.1	AO2	318	-	-	-	G	T	T	A	ND
41	TK-7	GCA_009684915.1	AO1	318	1406	1586	322	G	C	C	G	A. flavus
42	TK-8	GCA_009684935.1	AO2	318	-	-	-	G	T	T	A	ND
43	TK-9	GCA_009684955.1	AO2	318	-	-	-	G	C	C	G	A. flavus
44	TK-10	GCA_009684975.1	AO2	318	-	-	-	A	T	T	A	A. oryzae
45	TK-11	GCA_009684995.1	AO1	318	1406	1591	322	A	T	T	A	A. oryzae
46	TK-12	GCA_009685015.1	AO2	318	-	-	-	A	T	T	A	A. oryzae
47	TK-13	GCA_009685035.1	AO2	318	-	-	-	G	C	C	G	A. flavus
48	TK-14	GCA_009685055.1	AO2	318	-	-	-	A	T	T	A	A. oryzae
49	TK-15	GCA_009685075.1	AO2	318	-	-	-	A	T	T	A	A. oryzae
50	TK-16	GCA_009685095.1	AO1	318	1406	1586	322	G	C	C	G	A. flavus
51	TK-17	GCA_009685115.1	AO2	318	-	-	-	G	T	T	A	ND
52	TK-18	GCA_009686465.1	AO2	318	-	-	-	G	T	T	A	ND
53	TK-19	GCA_009686485.1	AO1	318	1406	1591	322	A	T	T	A	A. oryzae
54	TK-20	GCA_009686505.1	AO2	318	-	-	-	G	T	T	A	ND
55	TK-21	GCA_009686525.1	AO1	318	1406	1591	322	A	T	T	A	A. oryzae
56	TK-22	GCA_009686545.1	AO2	318	-	-	-	G	T	T	A	ND
57	TK-23	GCA_009686565.1	AO1	318	1406	1586	322	G	C	C	G	A. flavus
58	TK-24	GCA_009686585.1	AO2	318	-	-	-	G	C	C	G	A. flavus
59	TK-25	GCA_009686605.1	AO1	318	1406	1586	322	G	C	C	G	A. flavus
60	TK-26	GCA_009686625.1	AO2	318	-	-	-	G	T	T	A	ND
61	TK-27	GCA_009686645.1	AO2	318	-	-	-	A	T	T	A	A. oryzae
62	TK-28	GCA_009686665.1	AO2	318	-	-	-	G	C	C	G	A. flavus
63	TK-29	GCA_009686685.1	AO2	318	-	-	-	A	T	T	A	A. oryzae
64	TK-30	GCA_009686705.1	AO2	318	-	-	-	G	T	T	A	ND
65	TK-31	GCA_009686725.1	AO2	318	-	-	-	G	T	T	A	ND
66	TK-32	GCA_009686745.1	AO1	318	1406	1591	322	A	T	T	A	A. oryzae
67	TK-33	GCA_009686765.1	AO2	318	-	-	-	G	T	T	A	ND
68	TK-34	GCA_009686785.1	AO2	318	-	-	-	G	T	T	A	ND
69	TK-35	GCA_009686805.1	AO1	318	1406	1586	322	G	C	C	G	A. flavus
70	TK-36	GCA_009686825.1	AO2	318	-	-	-	G	T	T	A	ND
71	TK-37	GCA_009686845.1	AO2	318	-	-	-	G	T	T	A	ND
72	TK-38	GCA_009686865.1	AO1	318	1406	1591	322	A	T	T	A	A. oryzae
73	TK-39	GCA_009686885.1	AO2	318	-	-	-	G	T	T	A	ND
74	TK-40	GCA_009686905.1	AO1	318	1406	1591	322	A	T	T	A	A. oryzae
75	TK-41	GCA_009686925.1	AO2	318	-	-	-	A	T	T	A	A. oryzae
76	TK-42	GCA_009686945.1	AO2	318	-	-	-	A	T	T	A	A. oryzae
77	TK-43	GCA_009686965.1	AO2	318	-	-	-	G	T	T	A	ND
78	TK-44	GCA_009686985.1	AO2	318	-	-	-	G	T	T	A	ND
79	TK-45	GCA_009687005.1	AO1	318	1406	1586	322	G	C	C	G	A. flavus
80	TK-46	GCA_009687025.1	AO1	318	1406	1586	322	G	C	C	G	A. flavus
81	TK-47	GCA_009687045.1	AO2	318	-	-	-	A	T	T	A	A. oryzae
82	TK-48	GCA_009687065.1	AO2	318	-	-	-	G	C	C	G	A. flavus
83	TK-49	GCA_009687085.1	AO2	318	-	-	-	G	C	C	G	A. flavus
84	TK-50	GCA_009687105.1	AO2	318	-	-	-	G	C	C	G	A. flavus
85	TK-51	GCA_009687125.1	AO2	318	-	-	-	G	T	T	A	ND
86	TK-52	GCA_009687145.1	AO2	318	-	-	-	G	T	T	A	ND
87	TK-53	GCA_009687165.1	AO2	318	-	-	-	G	T	T	A	ND
88	TK-54	GCA_009687185.1	AO1	318	1406	1586	322	G	C	C	G	A. flavus
89	TK-55	GCA_009687205.1	AO1	318	1406	1586	322	G	C	C	G	A. flavus
90	TK-56	GCA_009687225.1	AO1	318	1406	1586	322	G	C	C	G	A. flavus
91	TK-57	GCA_009687245.1	AO2	318	-	-	-	A	T	T	A	A. oryzae
92	TK-58	GCA_009687265.1	AO2	318	-	-	-	G	T	T	A	ND
93	TK-59	GCA_009687285.1	AO1	318	1406	1586	322	G	C	C	G	A. flavus
94	TK-60	GCA_009687305.1	AO1	318	1406	1586	322	G	C	C	G	A. flavus
95	TK-61	GCA_009687325.1	AO2	318	-	-	-	G	T	T	A	ND
96	TK-62	GCA_009687345.1	AO1	318	1406	1591	322	A	T	T	A	A. oryzae
97	TK-63	GCA_009687365.1	AO2	318	-	-	-	G	T	T	A	ND
98	TK-64	GCA_009687385.1	AO1	318	1406	1586	322	G	C	C	G	A. flavus
99	TK-65	GCA_009687405.1	AO1	318	1406	1586	322	G	C	C	G	A. flavus
100	TK-66	GCA_009687425.1	AO2	318	-	-	-	G	C	C	G	A. flavus
101	TK-67	GCA_009687445.1	AO2	318	-	-	-	G	C	C	G	A. flavus
102	TK-68	GCA_009687465.1	AO2	318	-	-	-	G	C	C	G	A. flavus
103	TK-69	GCA_009687485.1	AO2	318	-	-	-	G	C	C	G	A. flavus
104	TK-70	GCA_009687505.1	AO1	318	1406	1586	322	G	C	C	G	A. flavus
105	TK-71	GCA_009687525.1	AO2	318	-	-	-	A	T	T	A	A. oryzae
106	TK-72	GCA_009687545.1	AO2	318	-	-	-	G	T	T	A	ND
107	TK-73	GCA_009687565.1	AO2	318	-	-	-	G	T	T	A	ND
108	TK-74	GCA_009687585.1	AO1	318	1406	1586	322	G	C	C	G	A. flavus
109	TK-75	GCA_009687605.1	AO1	318	1406	1586	322	G	C	C	G	A. flavus
110	TK-76	GCA_009687625.1	AO1	318	1406	1586	322	G	C	C	G	A. flavus
111	TK-77	GCA_009687645.1	AO2	318	-	-	-	G	T	T	A	ND
112	TK-78	GCA_009687665.1	AO2	318	-	-	-	G	T	T	A	ND
113	TK-79	GCA_009687685.1	AO2	318	-	-	-	G	T	T	A	ND
114	TK-80	GCA_009687705.1	AO2	318	-	-	-	G	T	T	A	ND
115	TK-81	GCA_009687725.1	AO2	318	-	-	-	G	T	T	A	ND
116	TK-82	GCA_009687745.1	AO1	318	1406	1591	322	A	T	T	A	A. oryzae
1The PCR patterns of each strain were determined according to Figure 4.
2Single-nucleotide polymorphisms (SNPs) in the cyp51A gene of 116 A. oryzae genomes were predicted by aligning cyp51A targeting primers [48], identifying variants at nucleotide positions 613, 1083, 1386, and 1389.
The SNPs are: A, Adenine; T, Thymine; G, Guanine; and C, Cytosine.
3Species prediction follows the previous study [48]; A. oryzae, A. flavus, ND (not determined), and UK (species unknown because the cyp51A gene target primers do not aligned to the genome).

## Sheet: Table S5
Table S5. In silico PCR analysis using ABGC-targeting primer sets for the 257 genomes of A. flavus from GenBank and 225 from AflaPan.
No.	Strain code	GenBank ID / AflaPan1	PCR pattern2	Predicted PCR product size for the ABGC (bp)				SNPs in the cyp51A gene at3				Predicted species4	Information for aflatoxin production5
				Start (YE1 - YE2)	CT region (CT1 - CT2)	UF region (UF1 - UF2)	End (E1 - E2)	613	1083	1386	1389
1	1_1	AflaPan	AF2	318	1727	2172	322	A	C	C	A	ND	Producing
2	07-C-1-1-1	GCA_013435925.1	AF2	318	1727	2172	322	G	C	C	G	A. flavus	NI
3	07-C-1-1-4	GCA_013436105.1	AF1	318	1664	1587	322	G	C	C	G	A. flavus	NI
4	07-C-3-2-5	GCA_013435855.1	AF1	318	1665	1588	322	G	C	C	G	A. flavus	NI
5	07-C-3-5-5	GCA_013435825.1	AF1	318	1665	1587	322	-	-	-	-	UK	NI
6	07-C-5-1-5	GCA_013435835.1	AF2	318	1727	2172	322	G	C	C	G	A. flavus	NI
7	07-C-7-6-4	GCA_013436085.1	AF1	318	1664	1587	322	G	C	C	G	A. flavus	NI
8	07-C-7-10-3	GCA_013435725.1	AF1	318	1664	1587	322	G	C	C	G	A. flavus	NI
9	07-M-C-3-1-7	GCA_013436455.1	AF1	318	1664	1587	322	G	C	C	G	A. flavus	NI
10	07-M-S-3-3-2	GCA_013436095.1	AF1	318	1665	1588	322	G	C	C	G	A. flavus	NI
11	07-M-S-3-6-1	GCA_013436115.1	AF2	318	1727	2172	322	G	C	C	G	A. flavus	NI
12	07-S-1-1-7	GCA_013436445.1	AF2	318	1727	2172	322	G	T	T	A	ND	NI
13	07-S-2-1-1	GCA_013436375.1	AF1	318	1665	1586	322	-	-	-	-	UK	NI
14	07-S-2-1-2	GCA_013436355.1	AF1	318	1665	1587	322	-	-	-	-	UK	NI
15	07-S-2-5-7	GCA_013436335.1	AF1	318	1665	1586	322	G	C	C	G	A. flavus	NI
16	07-S-3-1-1	GCA_013436315.1	AO2	318	-	-	-	G	C	C	G	A. flavus	NI
17	07-S-3-1-8	GCA_013436325.1	Exception	318	-	1588	322	-	-	-	-	UK	NI
18	07-S-3-2-4	GCA_013436235.1	AF1	318	1663	1588	322	G	C	C	G	A. flavus	NI
19	07-S-4-4-1	GCA_013436215.1	AF1	318	1665	1586	322	-	-	-	-	UK	NI
20	07-S-6-4-1	GCA_013436195.1	AO2	318	-	-	-	G	C	C	G	A. flavus	NI
21	07-S-6-5-4	GCA_013436165.1	AF1	318	1663	1588	322	G	C	C	G	A. flavus	NI
22	3-2	GCA_001695535.1	AF2	318	1727	2172	322	-	-	-	-	UK	NI
23	6_1	AflaPan	AF2	318	1727	2172	322	G	T	T	A	ND	Producing
24	26-3	GCA_001576715.1	AO2	318	-	-	-	-	-	-	-	UK	NI
25	40-5	GCA_001576655.1	AF2	318	1727	2172	322	G	C	T	G	ND	NI
26	54-2	GCA_001576795.1	AF2	318	1727	2172	322	-	-	-	-	UK	NI
27	61-4	GCA_001576645.1	AF2	318	1727	2172	322	G	C	C	G	A. flavus	NI
28	72-5	GCA_001576735.1	AF2	318	1727	2172	322	-	-	-	-	UK	NI
29	78-6	GCA_001576725.1	AF2	318	1665	1973	322	-	-	-	-	UK	NI
30	79-2	GCA_001576635.1	AF2	318	1727	2171	322	-	-	-	-	UK	NI
31	206-4	GCA_001576745.1	AF2	318	1727	2167	322	G	C	C	G	A. flavus	NI
32	2017 Coahoma J1	GCA_003953865.1	AF1	318	1665	1588	322	G	C	C	G	A. flavus	NI
33	2017 Coahoma J3	GCA_003953795.1	AO2	318	-	-	-	G	C	C	G	A. flavus	NI
34	2017 Coahoma J6	GCA_003953785.1	AO2	318	-	-	-	G	C	C	G	A. flavus	NI
35	2017 Coahoma J7	GCA_003953735.1	AO2	318	-	-	-	G	C	C	G	A. flavus	NI
36	2017 Coahoma J8	GCA_003953695.1	AO2	318	-	-	-	G	C	C	G	A. flavus	NI
37	2017 Washington T1	GCA_003953705.1	AF1	318	1664	1587	322	G	C	C	G	A. flavus	NI
38	2017 Washington T2	GCA_003953715.1	AF1	318	1664	1587	322	G	C	C	G	A. flavus	NI
39	2017 Washington T3	GCA_003953685.1	Exception	318	-	1588	322	-	-	-	-	UK	NI
40	2017 Washington T4	GCA_003953615.1	AO1	318	1406	1607	322	G	C	C	G	A. flavus	NI
41	2017 Washington T5	GCA_003953825.1	AF2	318	1727	2172	322	G	C	C	A	ND	NI
42	2017 Washington T6	GCA_003953625.1	Exception	318	-	-	322	G	C	C	G	A. flavus	NI
43	2017 Washington T7	GCA_003953605.1	AO2	318	-	-	-	G	C	C	G	A. flavus	NI
44	2017 Washington T8	GCA_003953595.1	AO2	318	-	-	-	G	C	C	G	A. flavus	NI
45	2017 Yazoo S1	GCA_003953585.1	AF1	318	1665	1588	322	G	C	C	G	A. flavus	NI
46	2017 Yazoo S2	GCA_003953805.1	AO2	318	-	-	-	G	C	C	G	A. flavus	NI
47	2017 Yazoo S3	GCA_003953505.1	AF2	318	1727	2172	322	G	C	C	G	A. flavus	NI
48	2017 Yazoo S4	GCA_003953495.1	AO2	318	-	-	-	G	C	C	G	A. flavus	NI
49	2017 Yazoo S6	GCA_003953515.1	AF2	318	1727	2172	322	G	C	C	G	A. flavus	NI
50	2017 Yazoo S7	GCA_003953525.1	AO2	318	-	-	-	G	C	C	G	A. flavus	NI
51	2017 Yazoo S8	GCA_003953485.1	AO2	318	-	-	-	G	C	C	G	A. flavus	NI
52	A1	GCA_012896995.1	AF1	318	1664	1587	322	G	C	C	G	A. flavus	NI
53	A1_1	AflaPan	AO2	318	-	-	-	G	C	C	G	A. flavus	Non-producing
54	A1_2	AflaPan	AO2	318	-	-	-	G	C	C	G	A. flavus	Non-producing
55	A1_3	AflaPan	AO2	318	-	-	-	G	C	C	G	A. flavus	Non-producing
56	A1_4	AflaPan	AO2	318	-	-	-	G	C	C	G	A. flavus	Non-producing
57	A1_5	AflaPan	AO2	318	-	-	-	G	C	C	G	A. flavus	Non-producing
58	A1_6	AflaPan	AO2	318	-	-	-	G	C	C	G	A. flavus	Non-producing
59	A1_7	AflaPan	AO2	318	-	-	-	G	C	C	G	A. flavus	Non-producing
60	A1_8	AflaPan	AO2	318	-	-	-	G	C	C	G	A. flavus	Non-producing
61	A1_9	AflaPan	AO2	318	-	-	-	G	C	C	G	A. flavus	Non-producing
62	A1_10	AflaPan	AO2	318	-	-	-	G	C	C	G	A. flavus	Non-producing
63	A5P1	GCA_029582055.1	AF2	318	1727	2172	322	G	C	C	G	A. flavus	NI
64	A9	GCA_012895975.1	AF2	318	1727	2172	322	G	C	C	G	A. flavus	NI
65	AF12	GCA_003711345.1	AF1	318	1665	1588	322	-	-	-	-	UK	NI
66	AF13	GCA_014117485.1	AF2	318	1727	2172	322	G	C	C	G	A. flavus	NI
67	AF36	GCA_012897275.1	AF1	318	1664	1587	322	G	C	C	G	A. flavus	Non-producing
68	AF36	GCA_024678905.1	AF1	318	1664	1587	322	G	C	C	G	A. flavus	Non-producing
69	AF70	GCA_003711385.1	AF1	318	1665	1587	322	-	-	-	-	UK	NI
70	AF70	GCA_000952835.1	AF1	318	1665	1587	322	-	-	-	-	UK	NI
71	AF INIFAP 2021	GCA_019880445.1	AF2	318	1727	2172	322	G	C	C	G	A. flavus	NI
72	ATCC 22546	GCA_018140885.1	AF2	318	1727	2172	322	G	C	C	G	A. flavus	NI
73	AZS04M2A	GCA_003711355.1	AF1	318	1665	1588	322	-	-	-	-	UK	NI
74	Afla-Guard	GCA_012896875.1	AO2	318	-	-	-	G	C	C	G	A. flavus	NI
75	B7001B	GCA_025769805.1	AF2	318	1727	2172	322	A	T	T	A	A. oryzae	NI
76	CA14	GCA_003709025.1	AF2	318	1727	2172	322	G	T	T	A	ND	NI
77	CA14	GCA_014784225.2	AF2	318	1727	2172	322	G	T	T	A	ND	NI
78	CBS 121.62	GCA_009176375.1	AO1	318	1406	1596	322	G	C	C	G	A. flavus	NI
79	CNRMA 6.1116	GCA_031304255.1	AO1	318	1406	1597	322	G	C	C	G	A. flavus	NI
80	CNRMA 6.994	GCA_031304975.1	AO1	318	1406	1598	322	G	C	C	G	A. flavus	NI
81	CNRMA 7.844	GCA_031471985.1	Exception	-	-	-	-	G	C	C	G	A. flavus	NI
82	CNRMA 8.1117	GCA_031305075.1	AF1	318	1665	1584	322	G	C	C	G	A. flavus	NI
83	CNRMA 8.381	GCA_031304185.1	AF2	318	1727	2172	322	G	C	C	G	A. flavus	NI
84	CNRMA 13.195	GCA_031471915.1	AF1	318	1665	1584	322	G	C	C	G	A. flavus	NI
85	CNRMA 13.197	GCA_031471965.1	AO1	318	1406	1598	322	G	C	C	G	A. flavus	NI
86	CNRMA 13.781	GCA_031471935.1	AO1	318	1406	1586	322	G	C	C	G	A. flavus	NI
87	CNRMA 15.21	GCA_031304705.1	AO2	318	-	-	-	G	C	C	G	A. flavus	NI
88	CNRMA 15.797	GCA_031304755.1	AF2	318	1727	2172	322	G	C	T	G	ND	NI
89	CNRMA 18.189	GCA_031471895.1	AO1*	318	1406	1794	322	A	T	T	A	A. oryzae	NI
90	CNRMA 18.541	GCA_031305155.1	AF2	318	1727	2172	322	G	C	C	G	A. flavus	NI
91	CNRMA 18.657	GCA_031304175.1	AO1	318	1406	1598	322	G	C	C	G	A. flavus	NI
92	CNRMA 18.659	GCA_031305065.1	AF1	318	1665	1588	322	G	C	C	G	A. flavus	NI
93	CNRMA 18.89	GCA_031304965.1	AF1	318	1665	1587	322	G	C	C	G	A. flavus	NI
94	CS0504	GCA_003711305.1	AF2	318	1727	2172	322	G	C	C	G	A. flavus	NI
95	CS0540	GCA_003711315.1	AF2	318	1727	2172	322	G	C	C	G	A. flavus	NI
96	CS1137	GCA_003711285.1	AF2	318	1727	2172	322	G	C	C	G	A. flavus	NI
97	D1	AflaPan	AF1	318	1664	1587	322	G	C	C	G	A. flavus	Non-producing
98	D2	AflaPan	AF1	318	1664	1587	322	G	C	C	G	A. flavus	Non-producing
99	D3	AflaPan	AO2	318	-	-	-	G	C	C	G	A. flavus	Non-producing
100	D4	AflaPan	AF1	318	1664	1587	322	G	C	C	G	A. flavus	Non-producing
101	D5	AflaPan	AF1	318	1664	1587	322	G	C	C	G	A. flavus	Non-producing
102	D6	AflaPan	AF2	318	1727	2172	322	G	C	C	G	A. flavus	Producing
103	D7	AflaPan	AF1	318	1664	1587	322	G	C	C	G	A. flavus	Non-producing
104	D8	AflaPan	AF1	318	1664	1587	322	G	C	C	G	A. flavus	Non-producing
105	D9	AflaPan	AF1	318	1664	1587	322	G	C	C	G	A. flavus	Non-producing
106	D10	AflaPan	AF1	318	1665	1587	322	G	C	C	G	A. flavus	Producing
107	D11	AflaPan	AO2	318	-	-	-	G	C	C	G	A. flavus	Producing
108	D12	AflaPan	AF1	318	1664	1587	322	G	C	C	G	A. flavus	Producing
109	D13	AflaPan	AF2	318	1727	2172	322	G	C	C	G	A. flavus	Producing
110	D14	AflaPan	AF2	318	1727	2172	322	G	C	C	G	A. flavus	Producing
111	D15	AflaPan	AF2	318	1727	2172	322	G	C	C	G	A. flavus	Producing
112	D16	AflaPan	AF1	318	1664	1587	322	G	C	C	G	A. flavus	Non-producing
113	D17	AflaPan	AF1	318	1665	1587	322	G	C	C	G	A. flavus	Non-producing
114	D18	AflaPan	AF1	318	1664	1587	322	G	C	C	G	A. flavus	Non-producing
115	D19	AflaPan	AF1	318	1664	1587	322	G	C	C	G	A. flavus	Non-producing
116	DMIN	GCA_023653635.1	AF2*	318	1729	-	-	G	C	C	G	A. flavus	NI
117	E1201	GCA_011420395.1	AF2	318	1727	2172	322	G	C	C	G	A. flavus	NI
118	E1236	GCA_011420405.1	AF2	318	1727	2172	322	G	C	C	G	A. flavus	NI
119	E1275	GCA_011420415.1	AF2	318	1727	2172	322	G	C	C	G	A. flavus	NI
120	E1288	GCA_011420435.1	AF2*	318	1746	-	-	-	-	-	-	UK	NI
121	E1293	GCA_013145855.1	AF2*	318	1729	911	322	G	C	C	G	A. flavus	NI
122	E1316	GCA_013145865.1	AF2*	318	1746	-	-	-	-	-	-	UK	NI
123	E1345	GCA_013145925.1	AF1	318	1665	1587	322	G	C	C	G	A. flavus	NI
124	E1376	GCA_013146015.1	AF2*	318	1729	911	322	G	C	C	G	A. flavus	NI
125	E1402	GCA_013146035.1	AF2	318	1727	2172	322	G	C	C	G	A. flavus	NI
126	E1404	GCA_013146025.1	AF2	318	1727	2172	322	G	T	T	A	ND	NI
127	E1406	GCA_013146155.1	AF2*	318	1729	911	322	-	-	-	-	UK	NI
128	E1445	GCA_013146165.1	AF2	318	1727	2172	322	G	T	T	A	ND	NI
129	F2	AflaPan	AF2	318	1727	2172	322	G	C	C	G	A. flavus	Producing
130	FL-A-11-1	GCA_024678925.1	Exception	318	-	1588	322	G	C	C	G	A. flavus	Non-producing
131	FL-A-12-3-1	GCA_026743845.1	AF2	318	1727	2172	322	G	C	C	G	A. flavus	Producing
132	FL-A-15-3-1	GCA_024678885.1	AF1	318	1665	1588	322	-	-	-	-	UK	Producing
133	FL-A-22-1	GCA_024678865.1	AO2	318	-	-	-	G	C	C	G	A. flavus	Non-producing
134	FL-A-22-2	GCA_024678825.1	AF2	318	1727	2172	322	G	C	C	G	A. flavus	Non-producing
135	FL-A-24-1	GCA_024678845.1	AO2	318	-	-	-	G	C	C	G	A. flavus	Non-producing
136	FL-B-1-1-1	GCA_024678805.1	AF2	318	1727	2172	322	G	C	C	G	A. flavus	Producing
137	FL-B-11-1-1	GCA_024678785.1	AF2	318	1727	2172	322	G	C	C	G	A. flavus	Producing
138	FL-B-14-1-1	GCA_024678765.1	AF2	318	1727	2172	322	G	T	T	A	ND	Producing
139	FL-B-17-1-S	GCA_024678545.1	AF1	318	1665	1588	322	-	-	-	-	UK	Non-producing
140	FL-B-18-3	GCA_024676255.1	AO2	318	-	-	-	G	C	C	G	A. flavus	Non-producing
141	FL-B-21-1-1	GCA_024678685.1	AF2	318	1727	2172	322	G	C	C	G	A. flavus	Producing
142	FL-B-25-1	GCA_024678705.1	AF1	318	1665	1587	322	G	C	C	G	A. flavus	Non-producing
143	FL-C-1-2	GCA_024678725.1	AO2	318	-	-	-	G	C	C	G	A. flavus	Non-producing
144	FL-C-4-1-1	GCA_024678645.1	AF1	318	1665	1588	322	G	C	C	G	A. flavus	Producing
145	FL-C-13-1	GCA_024678625.1	AF1	318	1665	1587	322	G	C	C	G	A. flavus	Non-producing
146	FL-C-15-1-1	GCA_024678665.1	AF2	318	1727	2172	322	G	C	C	G	A. flavus	Producing
147	FL-C-18-1	GCA_024678605.1	AO2	318	-	-	-	G	C	C	G	A. flavus	Non-producing
148	FL-C-24-1	GCA_024678585.1	Exception	318	-	1588	322	G	C	C	G	A. flavus	Non-producing
149	GA1_3	AflaPan	AF2	318	1727	2172	322	A	C	C	A	ND	Producing
150	GA1_4	AflaPan	AF2	318	1727	2172	322	A	C	C	A	ND	Producing
151	GA1_6	AflaPan	AF2	318	1727	2172	322	G	C	C	G	A. flavus	Producing
152	GA1_8	AflaPan	AF1	318	1664	1588	322	G	T	T	A	ND	Non-producing
153	GA1_9	AflaPan	AF2	318	1727	2172	322	A	C	C	A	ND	Producing
154	GA1_10	AflaPan	AF1	318	1664	1588	322	G	T	T	A	ND	Non-producing
155	GA1_11	AflaPan	AF2	318	1727	2172	322	G	C	C	G	A. flavus	Producing
156	GA1_12	AflaPan	AF2	318	1727	2172	322	G	C	C	G	A. flavus	Non-producing
157	GA1_13	AflaPan	AF2	318	1727	2172	322	G	T	T	A	ND	Producing
158	GA2_1	AflaPan	AF2	318	1727	2172	322	G	C	C	G	A. flavus	Producing
159	GA2_3	AflaPan	AF1	318	1664	1587	322	G	C	C	G	A. flavus	Non-producing
160	GA2_4	AflaPan	AF1	318	1664	1587	322	G	C	C	G	A. flavus	Non-producing
161	GA2_5	AflaPan	AF1	318	1664	1587	322	G	C	C	G	A. flavus	Non-producing
162	GA2_6	AflaPan	AF1	318	1664	1587	322	G	C	C	G	A. flavus	Non-producing
163	GA2_7	AflaPan	AF1	318	1664	1587	322	G	C	C	G	A. flavus	Non-producing
164	GA2_8	AflaPan	AF1	318	1664	1587	322	G	C	C	G	A. flavus	Non-producing
165	GA2_9	AflaPan	AF1	318	1664	1587	322	G	C	C	G	A. flavus	Non-producing
166	GA2_10	AflaPan	AF1	318	1664	1587	322	G	C	C	G	A. flavus	Non-producing
167	GA2_11	AflaPan	AF1	318	1664	1587	322	G	C	C	G	A. flavus	Non-producing
168	GA5_1	AflaPan	AO2	318	-	-	-	G	C	C	G	A. flavus	Non-producing
169	GA6_2	AflaPan	AF2	318	1727	2172	322	G	T	T	A	ND	Producing
170	GA6_3	AflaPan	AF2	318	1727	2172	322	G	T	T	A	ND	Producing
171	GA6_4	AflaPan	AF2	318	1727	2172	322	G	T	T	A	ND	Producing
172	GA6_5	AflaPan	AF2	318	1727	2172	322	G	T	T	A	ND	Producing
173	GA6_6	AflaPan	AF2	318	1727	2172	322	G	T	T	A	ND	Producing
174	GA6_7	AflaPan	AO1	318	1406	1600	322	G	C	C	G	A. flavus	Non-producing
175	GA6_8	AflaPan	AO1	318	1406	1600	322	G	C	C	G	A. flavus	Non-producing
176	GA6_9	AflaPan	AO1	318	1406	1602	322	G	C	C	G	A. flavus	Non-producing
177	GA6_10	AflaPan	AO1	318	1406	1628	322	G	C	C	G	A. flavus	Non-producing
178	GA6_11	AflaPan	AF2	318	1727	2172	322	G	C	C	G	A. flavus	Producing
179	GA6_12	AflaPan	AF2	318	1727	2172	322	G	C	C	G	A. flavus	Producing
180	GA6_13	AflaPan	AF2	318	1727	2172	322	G	C	C	G	A. flavus	Producing
181	GA6_14	AflaPan	AF2	318	1727	2172	322	G	T	T	A	ND	Producing
182	GA6_15	AflaPan	AF2	318	1727	2172	322	G	T	T	A	ND	Producing
183	GA6_16	AflaPan	AF2	318	1727	2172	322	G	T	T	A	ND	Producing
184	GA6_17	AflaPan	AF1	318	1664	1587	322	G	C	C	G	A. flavus	Non-producing
185	GA6_18	AflaPan	AF1	318	1664	1587	322	G	C	C	G	A. flavus	Non-producing
186	GA6_19	AflaPan	AF2	318	1727	2172	322	G	T	T	A	ND	Producing
187	GA6_20	AflaPan	AF2	318	1727	2172	322	G	T	T	A	ND	Producing
188	GA6_21	AflaPan	AF2	318	1727	2172	322	G	C	C	G	A. flavus	Producing
189	GA6_22	AflaPan	AO1	318	1406	1617	322	G	C	C	G	A. flavus	Non-producing
190	GA6_23	AflaPan	AO1	318	1406	1600	322	G	C	C	G	A. flavus	Producing
191	GA6_24	AflaPan	AF2	318	1727	2172	322	G	C	C	G	A. flavus	Producing
192	GA6_25	AflaPan	AO1	318	1406	1600	322	G	C	C	G	A. flavus	Non-producing
193	GA7_1	AflaPan	AO2	318	-	-	-	G	C	C	G	A. flavus	Non-producing
194	GA7_2	AflaPan	Exception	-	-	-	-	G	C	C	G	A. flavus	Non-producing
195	GA7_3	AflaPan	AO2	318	-	-	-	G	C	C	G	A. flavus	Non-producing
196	GA7_4	AflaPan	Exception	-	-	-	-	G	C	C	G	A. flavus	Non-producing
197	GA7_5	AflaPan	AF1	318	1665	1588	322	-	-	-	-	UK	Producing
198	GA7_6	AflaPan	AF1	318	1665	1588	-	G	C	C	G	A. flavus	Non-producing
199	GA7_7	AflaPan	AF1	318	1665	1588	322	-	-	-	-	UK	Producing
200	GA7_8	AflaPan	AO2	318	-	-	-	G	C	C	G	A. flavus	Non-producing
201	GA7_9	AflaPan	AO2	318	-	-	-	G	C	C	G	A. flavus	Non-producing
202	GA7_10	AflaPan	Exception	318	-	1588	322	-	-	-	-	UK	Non-producing
203	GA7_11	AflaPan	AO2	318	-	-	-	G	C	C	G	A. flavus	Non-producing
204	GA7_12	AflaPan	Exception	-	-	-	-	G	C	C	G	A. flavus	Non-producing
205	GA7_13	AflaPan	AO2	318	-	-	-	G	C	C	G	A. flavus	Non-producing
206	GA7_14	AflaPan	AO2	318	-	-	-	G	C	C	G	A. flavus	Non-producing
207	GA7_15	AflaPan	AF1	318	1665	1588	322	G	C	C	G	A. flavus	Producing
208	GA7_16	AflaPan	Exception	318	-	1588	322	G	C	C	G	A. flavus	Non-producing
209	GA7_17	AflaPan	AF2	318	1727	2172	322	G	C	C	G	A. flavus	Producing
210	GA8_3	AflaPan	AF1	318	1665	1584	322	G	T	T	A	ND	Producing
211	GA8_4	AflaPan	AF1	318	1665	1584	322	G	T	T	A	ND	Producing
212	GA8_5	AflaPan	AF1	318	1665	1584	322	G	T	T	A	ND	Producing
213	GA8_6	AflaPan	AF1	318	1665	1584	322	G	T	T	A	ND	Producing
214	GA9_1	AflaPan	AF2	318	1727	2172	322	A	C	C	A	ND	Producing
215	GA9_2	AflaPan	AO2	318	-	-	-	G	C	C	G	A. flavus	Non-producing
216	GA10_5	AflaPan	AF1	318	1665	1587	322	G	C	C	G	A. flavus	Non-producing
217	GA10_25	AflaPan	AF1	318	1664	1588	322	G	T	T	A	ND	Producing
218	GA11_1	AflaPan	AF2	318	1727	2172	322	G	C	C	G	A. flavus	Producing
219	GA11_2	AflaPan	AF2	318	1727	2172	322	G	C	C	G	A. flavus	Producing
220	GA11_3	AflaPan	AF2	318	1727	2172	322	G	C	C	G	A. flavus	Producing
221	GA11_4	AflaPan	AF2	318	1727	2172	322	G	C	C	G	A. flavus	Producing
222	GA11_5	AflaPan	AF2	318	1727	2172	322	G	C	C	G	A. flavus	Producing
223	GA11_6	AflaPan	AF2	318	1727	2172	322	G	C	C	G	A. flavus	Producing
224	GA11_7	AflaPan	AF2	318	1727	2172	322	G	C	C	G	A. flavus	Producing
225	GA11_8	AflaPan	AF2	318	1727	2172	322	G	C	C	G	A. flavus	Producing
226	GA11_9	AflaPan	AF2	318	1727	2172	322	G	C	C	G	A. flavus	Producing
227	GA11_10	AflaPan	AF2	318	1727	2172	322	G	C	C	G	A. flavus	Producing
228	GA11_11	AflaPan	AF2	318	1727	2172	322	G	C	C	G	A. flavus	Producing
229	GA11_12	AflaPan	AF2	318	1727	2172	322	G	C	C	G	A. flavus	Producing
230	GA11_13	AflaPan	AF2	318	1727	2172	322	G	C	C	G	A. flavus	Producing
231	GA11_14	AflaPan	AF2	318	1727	2172	322	G	C	C	G	A. flavus	Producing
232	GA11_15	AflaPan	AF2	318	1727	2172	322	G	C	C	G	A. flavus	Producing
233	GA11_17	AflaPan	AF1	318	1665	1588	322	G	C	C	G	A. flavus	Producing
234	GA12_1	AflaPan	AF1	318	1665	1588	322	G	C	C	G	A. flavus	Producing
235	GA12_2	AflaPan	AF2	318	1727	2172	322	G	C	C	G	A. flavus	Producing
236	GA13_1	AflaPan	Exception	318	-	1588	322	-	-	-	-	UK	Producing
237	GA13_2	AflaPan	AF1	318	1665	1588	322	G	C	C	G	A. flavus	Non-producing
238	GA13_3	AflaPan	AF1	318	1665	1588	322	-	-	-	-	UK	Producing
239	GA13_4	AflaPan	AF1	318	1665	1588	322	-	-	-	-	UK	Producing
240	GA13_5	AflaPan	AF1	318	1665	1588	322	G	C	C	G	A. flavus	Producing
241	GA13_6	AflaPan	AF1	318	1665	1588	322	G	C	C	G	A. flavus	Producing
242	GA13_7	AflaPan	AF1	318	1665	1588	322	G	C	C	G	A. flavus	Producing
243	GA13_8	AflaPan	AF1	318	1665	1588	322	G	C	C	G	A. flavus	Producing
244	GA13_9	AflaPan	AF1	318	1665	1584	322	G	C	C	G	A. flavus	Producing
245	GA13_10	AflaPan	AF2	318	1727	2172	322	G	C	C	G	A. flavus	Producing
246	GA13_11	AflaPan	Exception	318	-	1588	322	G	C	C	G	A. flavus	Non-producing
247	GA13_12	AflaPan	Exception	318	-	1588	322	G	C	C	G	A. flavus	Non-producing
248	GA13_13	AflaPan	Exception	318	-	1588	322	G	C	C	G	A. flavus	Non-producing
249	GA13_14	AflaPan	Exception	318	-	1588	322	G	C	C	G	A. flavus	Non-producing
250	GA13_15	AflaPan	AF2	318	1727	2172	322	G	C	C	G	A. flavus	Producing
251	GA13_16	AflaPan	AF1	318	1665	1588	322	-	-	-	-	UK	Producing
252	GA13_17	AflaPan	AF1	318	1665	1587	322	G	C	C	G	A. flavus	Non-producing
253	GA13_18	AflaPan	AF2	318	1727	-	-	G	C	C	G	A. flavus	Producing
254	GA13_19	AflaPan	AF1	318	1665	1588	322	G	C	C	G	A. flavus	Producing
255	GA13_20	AflaPan	AF2	318	1727	2172	322	G	C	C	G	A. flavus	Producing
256	GA13_21	AflaPan	AF1	318	1665	1588	322	G	C	C	G	A. flavus	Producing
257	GA13_22	AflaPan	AF1	318	1665	1588	322	G	C	C	G	A. flavus	Producing
258	GA13_23	AflaPan	AF1	318	1665	1588	322	G	C	C	G	A. flavus	Producing
259	GA13_24	AflaPan	AF1	318	1665	1588	322	G	C	C	G	A. flavus	Non-producing
260	GA13_25	AflaPan	AO2	318	-	-	-	G	C	C	G	A. flavus	Non-producing
261	GA13_26	AflaPan	AF1	318	1665	1588	322	G	C	C	G	A. flavus	Producing
262	GA13_27	AflaPan	AF2	318	1727	2172	322	G	C	C	G	A. flavus	Producing
263	GA13_28	AflaPan	AF2	318	1727	2172	322	G	C	C	G	A. flavus	Producing
264	GA13_29	AflaPan	AO2	318	-	-	-	G	C	C	G	A. flavus	Non-producing
265	GA13_30	AflaPan	AF1	318	1665	1588	322	G	C	C	G	A. flavus	Producing
266	GA13_31	AflaPan	AF1	318	1665	1588	322	G	C	C	G	A. flavus	Producing
267	GA13_32	AflaPan	AF1	318	1665	1588	322	G	C	C	G	A. flavus	Producing
268	GA13_33	AflaPan	AO2	318	-	-	-	G	C	C	G	A. flavus	Non-producing
269	GA13_34	AflaPan	Exception	318	-	1588	322	G	C	C	G	A. flavus	Non-producing
270	GA13_35	AflaPan	AO2	318	-	-	-	G	C	C	G	A. flavus	Non-producing
271	GA13_36	AflaPan	AF1	318	1665	1588	322	G	C	C	G	A. flavus	Producing
272	GA13_37	AflaPan	AF1	318	1665	1587	322	G	C	C	G	A. flavus	Non-producing
273	GA15_3	AflaPan	AF2	318	1727	2172	322	A	C	C	A	ND	Producing
274	IA-B-14-1	GCA_024676845.1	AO2	318	-	-	-	G	C	C	G	A. flavus	Non-producing
275	IA-B-14-1b	GCA_024678745.1	AO2	318	-	-	-	G	C	C	G	A. flavus	Producing
276	IA-C-8-1	GCA_024678525.1	AF1	318	1665	1587	322	G	C	C	G	A. flavus	Non-producing
277	IA-C-9-1	GCA_024678565.1	AO2	318	-	-	-	G	C	C	G	A. flavus	Non-producing
278	IA-C-15-1	GCA_024678505.1	AF1	318	1665	1587	322	G	C	C	G	A. flavus	Non-producing
279	IA-C-20-1-1	GCA_024678485.1	AF1	318	1665	1588	322	G	C	C	G	A. flavus	Producing
280	IC278	GCA_027574695.1	AF2	318	1727	2172	322	G	C	C	G	A. flavus	NI
281	IFM 54693	GCA_003967615.1	AO1	318	1406	1586	322	G	C	C	G	A. flavus	NI
282	IFM 55053	GCA_003967635.1	AO2	318	-	-	-	G	C	C	G	A. flavus	NI
283	IFM 57535	GCA_003967655.1	AO1*	318	1406	-	322	G	C	C	G	A. flavus	NI
284	IFM 58503	GCA_003967675.1	AF2	318	1727	2172	322	G	C	C	G	A. flavus	NI
285	IFM 59894	GCA_003967695.1	AO2	318	-	-	-	A	T	T	A	A. oryzae	NI
286	IFM 59975	GCA_003967715.1	AO1	318	1406	1591	322	G	C	C	G	A. flavus	NI
287	IFM 60519	GCA_003967735.1	AO1	318	1406	1594	322	G	C	C	G	A. flavus	NI
288	IFM 60655	GCA_003967755.1	AO2	318	-	-	-	G	C	C	G	A. flavus	NI
289	IFM 61224	GCA_003967775.1	AO1	318	1406	1586	322	G	C	C	G	A. flavus	NI
290	IFM 61226	GCA_003967795.1	AF2	318	1727	2172	322	G	C	T	G	ND	NI
291	IN-B-12-1	GCA_024678445.1	AF1	318	1665	1587	322	G	C	C	G	A. flavus	Non-producing
292	IN-B-19-1-1	GCA_024678425.1	AF2	318	1727	2172	322	G	C	C	G	A. flavus	Producing
293	IN-C-14-1-1	GCA_024678385.1	AF1	318	1665	1588	322	G	C	C	G	A. flavus	Producing
294	IN-C-14-2-1	GCA_026743815.1	AF1	318	1665	1584	322	G	C	C	G	A. flavus	Producing
295	JAU2	GCA_002217615.1	AF2	318	1727	2172	322	G	C	C	G	A. flavus	NI
296	K49	GCA_012896705.1	AF1	318	1664	1587	322	G	C	C	G	A. flavus	NI
297	K54A	GCA_012896555.1	AF2	318	1727	2172	322	G	C	C	G	A. flavus	NI
298	Ka16127	GCA_008694435.1	AF1	318	1665	1587	322	G	C	C	G	A. flavus	NI
299	KLFASPF1B.1	GCA_039267225.1	AO2	318	-	-	-	G	C	C	G	A. flavus	NI
300	KLFASPF4B.1	GCA_039267895.1	AF1	318	1665	1587	322	G	C	C	G	A. flavus	NI
301	KLFASPF5B.1	GCA_039268055.1	AF1	318	1665	1584	322	A	T	T	A	A. oryzae	NI
302	KLFASPF7B.1	GCA_039267915.1	AO2	318	-	-	-	G	C	C	G	A. flavus	NI
303	KLFASPF9A.1	GCA_039267855.1	AO2	318	-	-	-	G	C	C	G	A. flavus	NI
304	KLFASPF10B.1	GCA_039268115.1	AF1	318	1665	1587	322	G	C	C	G	A. flavus	NI
305	KSW16	GCA_018140865.1	AF1	318	1665	1587	322	A	T	T	A	A. oryzae	NI
306	KWASPF16A.1	GCA_039267505.1	AO2	318	-	-	-	G	C	C	G	A. flavus	NI
307	KWASPF17A.1	GCA_039267495.1	AF1	318	1665	1587	322	G	C	C	G	A. flavus	NI
308	KWASPF18B.1	GCA_039267155.1	AF1	318	1665	1587	322	G	C	C	G	A. flavus	NI
309	KWASPF19B.1	GCA_039267115.1	AF1	318	1665	1587	322	G	C	C	G	A. flavus	NI
310	KWASPF20B.1	GCA_039267105.1	AF1	318	1665	1587	322	G	C	C	G	A. flavus	NI
311	KWASPF22B.1	GCA_039267165.1	AO2	318	-	-	-	G	C	C	G	A. flavus	NI
312	LH_A403	GCA_037044375.1	AF2	318	1727	2172	322	-	-	-	-	UK	NI
313	LMASPF11B.1	GCA_039267875.1	AO2	318	-	-	-	G	C	C	G	A. flavus	NI
314	LMASPF12A.1	GCA_039267535.1	AO2	318	-	-	-	G	C	C	G	A. flavus	NI
315	LMASPF13B.1	GCA_039267545.1	AF1	318	1665	1587	322	G	C	C	G	A. flavus	NI
316	LMASPF15A.1	GCA_039267615.1	AO2	318	-	-	-	G	C	C	G	A. flavus	NI
317	La3279	GCA_008694415.1	AF1	318	1665	1587	322	A	T	T	A	A. oryzae	NI
318	La3279	GCA_030515275.1	AO2	318	-	-	-	G	C	C	G	A. flavus	NI
319	La3304	GCA_008694425.1	AF1	318	1665	1587	322	G	C	C	G	A. flavus	NI
320	M40-03B	GCA_025769655.1	AO2	318	-	-	-	G	C	C	G	A. flavus	NI
321	MRI19	GCA_020091605.1	AF2	318	1727	2172	322	G	C	C	G	A. flavus	NI
322	MS_A16	AflaPan	AF1	318	1664	-	322	G	C	C	G	A. flavus	Non-producing
323	NC-A-1-3-1	GCA_024678405.1	AO2	318	-	-	-	G	C	C	G	A. flavus	Non-producing
324	NC-A-1-8B-1	GCA_026743835.1	AO2	318	-	-	-	G	C	C	G	A. flavus	Non-producing
325	NC-A-2-3-2	GCA_024678465.1	AF1	318	1665	1588	322	G	C	C	G	A. flavus	Non-producing
326	NC-A-3-5-1	GCA_024678325.1	AF2	318	1727	2172	322	G	C	T	G	ND	Non-producing
327	NC-A-4-6B-2	GCA_024678345.1	AO2	318	-	-	-	G	C	C	G	A. flavus	Non-producing
328	NC-B-1-3-1	GCA_024678365.1	AF1	318	1665	1588	322	G	C	C	G	A. flavus	Producing
329	NC-D-1-5-1	GCA_024678285.1	AF2	318	1727	2172	322	G	C	C	G	A. flavus	Non-producing
330	NC-D-2-1B-1	GCA_024678205.1	AF2	318	1727	2172	322	G	C	C	G	A. flavus	Non-producing
331	NC-D-2-2-2	GCA_024678295.1	AF1	318	1665	1587	322	G	C	C	G	A. flavus	Non-producing
332	NC-D-2-6-1	GCA_024678225.1	AF1	318	1665	1587	322	G	C	C	G	A. flavus	Non-producing
333	NC-D-4-4-1	GCA_024678145.1	AF2	318	1727	2172	322	G	T	T	A	ND	Producing
334	NC-D-4-8-1	GCA_024678185.1	AF2	318	1727	2172	322	G	T	T	A	ND	Producing
335	NC-E-2-1-1	GCA_024677145.1	AF1	318	1665	1588	322	-	-	-	-	UK	Producing
336	NC-E-3-2	GCA_024667655.1	AF1	318	1665	1588	322	G	C	C	G	A. flavus	Producing
337	NC-E-5-1	GCA_024678165.1	Exception	318	-	1588	322	G	C	C	G	A. flavus	Non-producing
338	NC-E-5-3	GCA_024677065.1	Exception	318	-	1588	322	-	-	-	-	UK	Non-producing
339	NC-E-6-1	GCA_024677125.1	AF2	318	1727	2172	322	G	C	C	G	A. flavus	Non-producing
340	NC-E-6-3-1	GCA_024677025.1	AF2	318	1727	2172	322	A	C	C	A	ND	Producing
341	NC-E-7-1-1	GCA_024676985.1	AF2	318	1727	2172	322	G	C	C	G	A. flavus	Producing
342	NC-E-14-2	GCA_024676965.1	Exception	318	-	1588	322	G	C	C	G	A. flavus	Non-producing
343	NC-E-14-3-1	GCA_024677005.1	AF2	318	1727	2172	322	G	C	C	G	A. flavus	Producing
344	NC-E-16-1	GCA_024676945.1	AO2	318	-	-	-	G	C	C	G	A. flavus	Non-producing
345	NC-E-17-3-1	GCA_024676915.1	AF1	318	1665	1588	322	G	C	C	G	A. flavus	Producing
346	NC-E-25-1	GCA_024676895.1	AO2	318	-	-	-	G	C	C	G	A. flavus	Non-producing
347	NC-E-25-3-1	GCA_024676865.1	AF1	318	1665	1588	322	G	C	C	G	A. flavus	Producing
348	NRRL 1957	GCA_030770205.1	AO1*	318	1406	-	322	G	C	C	G	A. flavus	NI
349	NRRL 118543	GCA_002456175.2	AF1	318	1664	1587	322	G	C	C	G	A. flavus	NI
350	NRRL 2999	GCA_012897115.1	AF2	318	1727	2172	322	G	C	C	G	A. flavus	NI
351	NRRL 21882	GCA_002217635.1	AO2	318	-	-	-	G	C	C	G	A. flavus	NI
352	NRRL 21882	GCA_002443195.2	AO2	318	-	-	-	G	C	C	G	A. flavus	NI
353	NRRL 3357	GCA_014117465.1	AF2	318	1727	2172	322	G	C	C	G	A. flavus	Producing
354	NRRL 3357	GCA_009017415.1	AF2	318	1727	2172	322	G	C	C	G	A. flavus	Producing
355	NRRL 3357	GCA_024678945.1	AF2	318	1727	2172	322	G	C	C	G	A. flavus	Producing
356	NRRL 3357	GCA_000006275.3	AF2	318	1727	2172	322	G	C	C	G	A. flavus	Producing
357	NRRL 30797	GCA_002443215.2	AF1	318	1664	1587	322	G	C	C	G	A. flavus	NI
358	NRRL 35739	GCA_004329145.1	AO2	318	-	-	-	A	T	T	A	A. oryzae	NI
359	NRRL 501	GCA_030770195.1	AO2	318	-	-	-	A	T	T	A	A. oryzae	NI
360	OK-A-8-1-S	GCA_024676875.1	AF1	318	1665	1587	322	-	-	-	-	UK	Producing
361	OK-A-15-2	GCA_024676795.1	AO2	318	-	-	-	G	C	C	G	A. flavus	Non-producing
362	OK-A-17-1-1	GCA_024676745.1	AF2	318	1727	2172	322	G	C	C	G	A. flavus	Producing
363	OK-B-4-1-1	GCA_024676265.1	AF2	318	1727	2172	322	G	C	C	G	A. flavus	Producing
364	OK-B-6-1-1	GCA_024675505.1	AF2	318	1727	2172	322	G	C	C	G	A. flavus	Producing
365	OK-B-7-1-1	GCA_024675385.1	AF2	318	1727	2172	322	G	T	T	A	ND	Producing
366	OK-B-13-1-1	GCA_024675085.1	AF2	318	1727	2172	322	G	T	T	A	ND	Producing
367	OK-B-14-2-1	GCA_024674975.1	AF2	318	1727	2172	-	G	C	C	G	A. flavus	Producing
368	OK-B-17-1-1	GCA_024674685.1	AF2	318	1727	2172	322	G	C	C	G	A. flavus	Producing
369	Og0222	GCA_008694405.1	AO2	318	-	-	-	G	C	C	G	A. flavus	NI
370	P7901	GCA_037040755.1	AF2	318	1727	2172	322	G	C	C	G	A. flavus	NI
371	PA2202	GCA_025769725.1	AO2	318	-	-	-	G	C	C	G	A. flavus	NI
372	PA-A-6-1	GCA_024674045.1	Exception	318	-	1588	322	G	C	C	G	A. flavus	Non-producing
373	PA-B-1-1-1	GCA_024673995.1	AF1	318	1665	1588	322	G	C	C	G	A. flavus	Producing
374	PA-B-1-2	GCA_024673185.1	AO1*	318	1406	-	322	G	C	C	G	A. flavus	Non-producing
375	PA-B-4-1-1	GCA_024673175.1	AF1	318	1665	1588	322	G	C	C	G	A. flavus	Producing
376	PA-B-11-1	GCA_024672685.1	AF1	318	1665	1588	322	-	-	-	-	UK	Non-producing
377	PA-B-12-1	GCA_024672365.1	AO2	318	-	-	-	G	C	C	G	A. flavus	Non-producing
378	PA-B-14-2	GCA_024672335.1	AF1	318	1665	1584	322	G	C	C	G	A. flavus	Non-producing
379	PA-B-16-2-1	GCA_024672055.1	AF1	318	1665	1584	322	G	C	C	G	A. flavus	Producing
380	PA-B-16-3	GCA_024671585.1	AF1	318	1665	1587	322	G	C	C	G	A. flavus	Non-producing
381	PA-B-20-1	GCA_024671105.1	AF1	318	1665	1588	322	G	C	C	G	A. flavus	Non-producing
382	PA-B-20-3-1	GCA_024671085.1	AF1	318	1665	1588	322	G	C	C	G	A. flavus	Producing
383	PA-B-23-1-1	GCA_024670455.1	AF1	318	1665	1588	322	G	C	C	G	A. flavus	Producing
384	PA-B-23-2	GCA_024670345.1	AF1	318	1665	1584	322	G	C	C	G	A. flavus	Non-producing
385	PA-B-24-1	GCA_024669875.1	AO2	318	-	-	-	G	C	C	G	A. flavus	Non-producing
386	PA-C-1-1-1	GCA_024668895.1	AF1	318	1665	1588	322	G	C	C	G	A. flavus	Producing
387	PDH1703	GCA_025769845.1	AF1	318	1665	1588	322	-	-	-	-	UK	NI
388	PF30-2	GCA_025769695.1	AF1	318	1665	1588	322	-	-	-	-	UK	NI
389	PL2201W	GCA_025769785.1	AO2	318	-	-	-	G	C	C	G	A. flavus	NI
390	PL2204A	GCA_025769635.1	AO2	318	-	-	-	G	C	C	G	A. flavus	NI
391	PT2405	GCA_025769745.1	AF1	318	1665	1588	322	-	-	-	-	UK	NI
392	R1809	GCA_025769605.1	AF1	318	1665	1588	322	G	C	C	G	A. flavus	NI
393	S2_1	AflaPan	AO2	318	-	-	-	G	C	C	G	A. flavus	Non-producing
394	S2_2	AflaPan	AO2	318	-	-	-	G	C	C	G	A. flavus	Non-producing
395	S2_3	AflaPan	AF1	318	1664	1587	322	G	C	C	G	A. flavus	Non-producing
396	S2_4	AflaPan	AO2	318	-	-	-	G	C	C	G	A. flavus	Non-producing
397	S6_1	AflaPan	AF1	318	1664	1587	322	G	C	C	G	A. flavus	Non-producing
398	S6_2	AflaPan	AF1	318	1665	1587	322	G	C	C	G	A. flavus	Producing
399	S6_3	AflaPan	AF1	318	1665	1587	322	G	C	C	G	A. flavus	Producing
400	S6_4	AflaPan	AO2	318	-	-	-	G	C	C	G	A. flavus	Non-producing
401	S6_5	AflaPan	AO2	318	-	-	-	G	C	C	G	A. flavus	Non-producing
402	S6_6	AflaPan	AO2	318	-	-	-	G	C	C	G	A. flavus	Non-producing
403	S6_7	AflaPan	AF1	318	1664	1587	322	G	C	C	G	A. flavus	Non-producing
404	S6_8	AflaPan	AF1	318	1664	1587	322	G	C	C	G	A. flavus	Producing
405	S6_9	AflaPan	AF1	318	1664	1587	322	G	C	C	G	A. flavus	Producing
406	S6_10	AflaPan	AF1	318	1664	1587	322	G	C	C	G	A. flavus	Producing
407	S6_11	AflaPan	AO2	318	-	-	-	G	C	C	G	A. flavus	Producing
408	S6_12	AflaPan	AO2	318	-	-	-	G	C	C	G	A. flavus	Producing
409	S6_13	AflaPan	AO2	318	-	-	-	G	C	C	G	A. flavus	Producing
410	S6_14	AflaPan	AO2	318	-	-	-	G	C	C	G	A. flavus	Producing
411	S6_15	AflaPan	AO2	318	-	-	-	G	C	C	G	A. flavus	Non-producing
412	S6_16	AflaPan	AO2	318	-	-	-	G	C	C	G	A. flavus	Non-producing
413	S6_17	AflaPan	AO2	318	-	-	-	G	C	C	G	A. flavus	Non-producing
414	S7_1	AflaPan	AF1	318	1665	1588	322	G	C	C	G	A. flavus	Producing
415	S7_2	AflaPan	AF1	318	1665	1588	322	G	C	C	G	A. flavus	Producing
416	S7_3	AflaPan	AO2	318	-	-	-	G	C	C	G	A. flavus	Non-producing
417	S8_1	AflaPan	AO2	318	-	-	-	G	C	C	G	A. flavus	Non-producing
418	S8_2	AflaPan	AO2	318	-	-	-	G	C	C	G	A. flavus	Non-producing
419	S8_3	AflaPan	AO2	318	-	-	-	G	C	C	G	A. flavus	Non-producing
420	S8_4	AflaPan	AO2	318	-	-	-	G	C	C	G	A. flavus	Non-producing
421	S8_5	AflaPan	AO2	318	-	-	-	G	C	C	G	A. flavus	Non-producing
422	S8_6	AflaPan	AO2	318	-	-	-	G	C	C	G	A. flavus	Non-producing
423	S2202	GCA_025765975.1	AO2	318	-	-	-	G	C	C	G	A. flavus	NI
424	SRRC 1588	GCA_034621645.1	AO2	318	-	-	-	G	C	C	G	A. flavus	NI
425	SRRC 1669	GCA_034621665.1	AF2	318	1727	2172	322	G	C	C	G	A. flavus	NI
426	SU-16	GCA_009856665.1	AO1	318	1406	1586	322	G	C	C	G	A. flavus	NI
427	T1_1	AflaPan	AF1	318	1664	1587	322	G	C	C	G	A. flavus	Non-producing
428	T1_2	AflaPan	AO2	318	-	-	-	G	C	C	G	A. flavus	Non-producing
429	T11_1	AflaPan	AF1	318	1664	1587	322	G	C	C	G	A. flavus	Non-producing
430	T12_1	AflaPan	AO2	318	-	-	-	G	C	C	G	A. flavus	Non-producing
431	T13_1	AflaPan	AF1	318	1665	1588	322	-	-	-	-	UK	Producing
432	T13_2	AflaPan	AF1	318	1665	1588	322	-	-	-	-	UK	Producing
433	T14_1	AflaPan	AF1	318	1665	1588	322	G	C	C	G	A. flavus	Producing
434	T14_2	AflaPan	AF1	318	1665	1588	322	G	C	C	G	A. flavus	Producing
435	T14_3	AflaPan	AF1	318	1665	1588	322	G	C	C	G	A. flavus	Producing
436	T18_1	AflaPan	AF1	318	1664	1587	322	G	C	C	G	A. flavus	Non-producing
437	T18_2	AflaPan	AO2	318	-	-	-	G	C	C	G	A. flavus	Non-producing
438	T18_3	AflaPan	AF1	318	1664	1587	322	G	C	C	G	A. flavus	Non-producing
439	T18_4	AflaPan	AO2	318	-	-	-	G	C	C	G	A. flavus	Non-producing
440	T18_5	AflaPan	AO2	318	-	-	-	G	C	C	G	A. flavus	Non-producing
441	T19_1	AflaPan	AF1	318	1665	1587	322	G	C	C	G	A. flavus	Producing
442	T19_2	AflaPan	AO2	318	-	-	-	G	C	C	G	A. flavus	Non-producing
443	T19_3	AflaPan	AF1	318	1665	1587	322	G	C	C	G	A. flavus	Non-producing
444	T19_4	AflaPan	AF1	318	1665	1587	322	G	C	C	G	A. flavus	Non-producing
445	T19_5	AflaPan	AF1	318	1665	1587	322	G	C	C	G	A. flavus	Producing
446	T19_6	AflaPan	AO2	318	-	-	-	G	C	C	G	A. flavus	Non-producing
447	T19_7	AflaPan	AO2	318	-	-	-	G	C	C	G	A. flavus	Non-producing
448	T19_8	AflaPan	AF2	318	1727	2172	322	G	C	C	G	A. flavus	Producing
449	T19_9	AflaPan	AO2	318	-	-	-	G	C	C	G	A. flavus	Non-producing
450	T19_10	AflaPan	AF1	318	1665	1587	322	G	C	C	G	A. flavus	Producing
451	T19_11	AflaPan	AO2	318	-	-	-	G	C	C	G	A. flavus	Non-producing
452	T19_12	AflaPan	AF2	318	1727	2172	322	G	C	C	G	A. flavus	Producing
453	T19_13	AflaPan	AO2	318	-	-	-	G	C	C	G	A. flavus	Non-producing
454	T19_14	AflaPan	AF2	318	1727	2172	322	G	C	C	G	A. flavus	Producing
455	T19_15	AflaPan	AF1	318	1664	1587	322	G	C	C	G	A. flavus	Non-producing
456	T21_1	AflaPan	AO2	318	-	-	-	G	C	C	G	A. flavus	Non-producing
457	T22_1	AflaPan	AF2	318	1727	2172	322	G	C	C	G	A. flavus	Producing
458	T22_2	AflaPan	AF2	318	1727	2172	322	G	C	C	G	A. flavus	Producing
459	T22_3	AflaPan	AO2	318	-	-	-	G	C	C	G	A. flavus	Non-producing
460	T22_4	AflaPan	AO2	318	-	-	-	G	C	C	G	A. flavus	Non-producing
461	T22_5	AflaPan	AF2	318	1727	2172	322	G	C	C	G	A. flavus	Producing
462	T22_6	AflaPan	AO2	318	-	-	-	G	C	C	G	A. flavus	Non-producing
463	T22_7	AflaPan	AO2	318	-	-	-	G	C	C	G	A. flavus	Non-producing
464	TERIBR1	GCA_004150275.1	AO1	318	1406	1479	322	G	C	C	G	A. flavus	NI
465	TX-A-1-1-1	GCA_024668885.1	AF1	318	1665	1588	322	G	C	C	G	A. flavus	Producing
466	TX-A-2-1-1	GCA_024668875.1	AF2	318	1727	2172	322	G	C	C	G	A. flavus	Producing
467	TX-A-13-1-1	GCA_024668685.1	AF1	318	1665	1588	322	G	C	C	G	A. flavus	Producing
468	TX-A-15-1	GCA_024671095.1	AF1	318	1665	1588	322	G	C	C	G	A. flavus	Producing
469	TX-A-20-1-1	GCA_024668675.1	AF1	318	1665	1588	322	G	C	C	G	A. flavus	Producing
470	TX-B-1-1-1	GCA_024667855.1	AF2	318	1727	2172	322	G	C	C	G	A. flavus	Producing
471	TX-B-2-1-1	GCA_024667775.1	AF2	318	1727	2172	322	G	C	C	G	A. flavus	Producing
472	TX-B-7-1	GCA_024667605.1	AO2	318	-	-	-	G	C	C	G	A. flavus	Non-producing
473	TX-B-9-1	GCA_024667295.1	AO2	318	-	-	-	G	C	C	G	A. flavus	Non-producing
474	TX-B-17-1	GCA_024667035.1	AO2	318	-	-	-	G	C	C	G	A. flavus	Non-producing
475	TX-B-20-1	GCA_024666635.1	AO2	318	-	-	-	G	C	C	G	A. flavus	Non-producing
476	TX-B-24-1-1	GCA_024666645.1	AF1	318	1665	1588	322	G	C	C	G	A. flavus	Producing
477	TX-C-17-1	GCA_024665715.1	AO2	318	-	-	-	G	C	C	G	A. flavus	Non-producing
478	TX-C-19-1-1	GCA_024665695.1	AF2	318	1727	2172	322	G	C	C	G	A. flavus	Producing
479	Tox4	GCA_012896145.1	AF2	318	1727	2172	322	G	C	C	G	A. flavus	NI
480	VCG1	GCA_012896415.1	AF1	318	1664	1587	322	G	C	C	G	A. flavus	NI
481	VCG4	GCA_012896275.1	AF2	318	1727	2172	322	G	C	C	G	A. flavus	NI
482	WRRL1519	GCA_002864195.1	AO2	318	-	-	-	G	C	C	G	A. flavus	NI
1iPCR analysis with ABGC-targeting primer sets was conducted on 257 genomes of A. flavus registered in GenBank and 225 genomes of A. flavus documented in AflaPan [52].
2The PCR patterns of each strain were determined according to Figure 4.
3Single-nucleotide polymorphisms (SNPs) in the cyp51A gene of 482 A. flavus genomes were predicted by aligning cyp51A targeting primers [48], identifying variants at nucleotide positions 613, 1083, 1386, and 1389.
The SNPs are: A, Adenine; T, Thymine; G, Guanine; and C, Cytosine.
4Species prediction follows the previous study [48]; A. oryzae, A. flavus, ND (not determined), and UK (species unknown because the cyp51A gene target primers do not aligned to the genome).
5NI, no information
